# Supplementary material for: Assessing the Multivariate Relationship between the Human Infant Intestinal Exfoliated Cell Transcriptome (Exfoliome) and Microbiome in Response to Diet
Source: Microorganisms. 2020 Dec 18;8(12):2032. doi: 10.3390/microorganisms8122032 (PMC7766018; doi:10.3390/microorganisms8122032)
Supplement: Supplementary file 1 [file microorganisms-08-02032-s001.zip]

Archive with 3 entries (2 files):
- Suppl material final/
- Suppl material final/Supplemental Figures R1.pdf
- Suppl material final/Supplemental Tables .docx
